# Supplementary material for: A Critical Role of the IL-22–IL-22 Binding Protein Axis in Hepatocellular Carcinoma
Source: Cancers (Basel). 2022 Dec 7;14(24):6019. doi: 10.3390/cancers14246019 (PMC9775560; doi:10.3390/cancers14246019)
Supplement: Supplementary file 1 [file cancers-14-06019-s001.zip]

Archive with 1 entries (1 files):
- cancers-2008339 Supplementary.pdf
